# Supplementary material for: Anti-Aggregative Effect of the Antioxidant DJ-1 on the TPPP/p25-Derived Pathological Associations of Alpha-Synuclein
Source: Cells. 2021 Oct 27;10(11):2909. doi: 10.3390/cells10112909 (PMC8616041; doi:10.3390/cells10112909)
Supplement: Supplementary file 1 [file cells-10-02909-s001.zip]

Archive with 2 entries (2 files):
- Data_for_figures.xlsx
- Supplement_211022.pdf
