# Supplementary material for: Anti-Aggregative Effect of the Antioxidant DJ-1 on the TPPP/p25-Derived Pathological Associations of Alpha-Synuclein
Source: Cells. 2021 Oct 27;10(11):2909. doi: 10.3390/cells10112909 (PMC8616041; doi:10.3390/cells10112909)
Supplement: Supplementary file 1 [file cells-10-02909-s001.zip › Data_for_figures.xlsx]

## Sheet: Fig1 and FigS1
Figure 1A
ELISA
plate	DJ-1
dilution	TPPP/p25
antibody	anti-TPPP/p25 in rat
		microM	Absorbance	Absorbance			average	SD
		2	1	1			1	0
		1	0.89033	0.970166			0.930248	0.0399178
		0.5	0.806604	0.841989			0.824296	0.0176926
		0.25	0.660377	0.745856			0.703117	0.0427395
		0.125	0.601415	0.689503			0.645459	0.0440438
		0.0625	0.509434	0.546961			0.528198	0.0187637
		0.03125	0.363208	0.38674			0.374974	0.0117664
		0	0	0			0	0
Figure 1B
													Figure S1C
		tubulin in the pellet (P)					average	SD						tubulin in the supernatant (S)					average	SD
1	tubulin	0.150101	0.19	0.19	0.1		0.157525	0.0369915					tubulin	0.849899	0.81	0.81	0.9		0.842475	0.0369915
	TPPP/p25												TPPP/p25
	SYN												SYN
	DJ-1												DJ-1
2	tubulin + TPPP/p25	0.418617	0.438473	0.405883	0.457887		0.430215	0.0197515					tubulin + TPPP/p25	0.581383	0.561527	0.594117	0.542113		0.569785	0.0197515
3	tubulin + SYN	0.160867	0.223822	0.17			0.184896	0.027776					tubulin + SYN	0.839133	0.776178	0.83			0.815104	0.027776
4	tubulin + DJ-1	0.213853	0.205339	0.17			0.196397	0.0189865					tubulin + DJ-1	0.786147	0.794661	0.83			0.803603	0.0189865
5	tubulin + TPPP/p25+SYN	0.408023	0.431829	0.394713			0.411522	0.0153531					tubulin + TPPP/p25+SYN	0.591977	0.568171	0.605287			0.588478	0.0153531
6	tubulin + TPPP/p25+DJ-1	0.386057	0.405438	0.4			0.397165	0.00816209					tubulin + TPPP/p25+DJ-1	0.613943	0.594562	0.6			0.602835	0.00816209
7	tubulin + TPPP/p25 + SYN + DJ-1	0.373381	0.439609	0.385427			0.399472	0.0288036					tubulin + TPPP/p25 + SYN + DJ-1	0.626619	0.560391	0.614573			0.600528	0.0288036
		TPPP/p25 in the pellet (P)					average	SD						TPPP/p25 in the supernatant (S)					average	SD
	tubulin												tubulin
1	TPPP/p25	0.237276	0.22	0.08			0.179092	0.0704226					TPPP/p25	0.762724	0.78	0.92			0.820908	0.0704226
	SYN												SYN
	DJ-1												DJ-1
2	tubulin + TPPP/p25	0.528783	0.616714	0.549474			0.56499	0.037537					tubulin + TPPP/p25	0.471217	0.383286	0.450526			0.43501	0.037537
3	tubulin + SYN												tubulin + SYN
4	tubulin + DJ-1												tubulin + DJ-1
5	tubulin + TPPP/p25+SYN	0.520641	0.620575	0.522267			0.554494	0.0467308					tubulin + TPPP/p25+SYN	0.479359	0.379425	0.477733			0.445506	0.0467308
6	tubulin + TPPP/p25+DJ-1	0.406762	0.503257	0.48			0.46334	0.0411177					tubulin + TPPP/p25+DJ-1	0.593238	0.496743	0.52			0.53666	0.0411177
7	tubulin + TPPP/p25 + SYN + DJ-1	0.399803	0.571709	0.445906			0.472472	0.0726509					tubulin + TPPP/p25 + SYN + DJ-1	0.600197	0.428291	0.554094			0.527528	0.0726509
		SYN in the pellet (P)					average	SD						SYN in the supernatant (S)					average	SD
	tubulin												tubulin
	TPPP/p25												TPPP/p25
1	SYN	0.150118	0.14	0.15			0.146706	0.00474214					SYN	0.849882	0.86	0.85			0.853294	0.00474214
	DJ-1												DJ-1
2	tubulin + TPPP/p25												tubulin + TPPP/p25
3	tubulin + SYN	0.20784	0.14	0.15			0.165947	0.029903					tubulin + SYN	0.79216	0.86	0.85			0.834053	0.029903
4	tubulin + DJ-1												tubulin + DJ-1
5	tubulin + TPPP/p25+SYN	0.13747	0.191779	0.150301			0.15985	0.0231769					tubulin + TPPP/p25+SYN	0.86253	0.808221	0.849699			0.84015	0.0231769
6	tubulin + TPPP/p25+DJ-1												tubulin + TPPP/p25+DJ-1
7	tubulin + TPPP/p25 + SYN + DJ-1	0.0944108	0.17156	0.129321			0.131764	0.0315435					tubulin + TPPP/p25 + SYN + DJ-1	0.905589	0.82844	0.870679			0.868236	0.0315435
		DJ-1 in the pellet (P)					average	SD						DJ-1 in the supernatant (S)					average	SD
	tubulin												tubulin
	TPPP/p25												TPPP/p25
	SYN												SYN
1	DJ-1	0.14	0.12	0.13			0.13	0.00816497					DJ-1	0.86	0.88	0.87			0.87	0.00816497
2	tubulin + TPPP/p25												tubulin + TPPP/p25
3	tubulin + SYN												tubulin + SYN
4	tubulin + DJ-1	0.108519	0.15	0.12			0.126173	0.017488					tubulin + DJ-1	0.891481	0.85	0.88			0.873827	0.017488
5	tubulin + TPPP/p25+SYN												tubulin + TPPP/p25+SYN
6	tubulin + TPPP/p25+DJ-1	0.126293	0.123103	0.12			0.123132	0.00256902					tubulin + TPPP/p25+DJ-1	0.873707	0.876897	0.88			0.876868	0.00256902
7	tubulin + TPPP/p25 + SYN + DJ-1	0.0577407	0.104348	0.0671441	0.12		0.0873083	0.0256902					tubulin + TPPP/p25 + SYN + DJ-1	0.942259	0.895652	0.932856	0.88		0.912692	0.0256902
			One-way Anova						One-way Anova						One-way Anova						One-way Anova
			Tukey test						Tukey test						Tukey test						Tukey test
	tubulin in the pellet (P)					TPPP/p25 in the pellet (P)							tubulin in the supernatant (S)					TPPP/p25 in the supernatant (S)
1	tubulin	2 1	1.28337e-07			tubulin		2 1	0.000303643			1	tubulin	2 1	1.28337e-07			tubulin		2 1	0.000303643
	TPPP/p25	3 1	0.87676		1	TPPP/p25		5 1	0.000381213				TPPP/p25	3 1	0.87676		1	TPPP/p25		5 1	0.000381213
	SYN	3 2	8.3163e-08			SYN		5 2	0.99967				SYN	3 2	8.3163e-08			SYN		5 2	0.99967
	DJ-1	4 1	0.60684			DJ-1		6 1	0.00328				DJ-1	4 1	0.60684			DJ-1		6 1	0.00328
2	tubulin + TPPP/p25	4 2	2.10448e-07		2	tubulin + TPPP/p25		6 2	0.41182			2	tubulin + TPPP/p25	4 2	2.10448e-07		2	tubulin + TPPP/p25		6 2	0.41182
3	tubulin + SYN	4 3	0.99881		3	tubulin + SYN		6 5	0.50919			3	tubulin + SYN	4 3	0.99881		3	tubulin + SYN		6 5	0.50919
4	tubulin + DJ-1	5 1	1.48317e-07		4	tubulin + DJ-1		7 1	0.00261			4	tubulin + DJ-1	5 1	1.48317e-07		4	tubulin + DJ-1		7 1	0.00261
5	tubulin + TPPP/p25+SYN	5 2	0.97755		5	tubulin + TPPP/p25+SYN		7 2	0.496			5	tubulin + TPPP/p25+SYN	5 2	0.97755		5	tubulin + TPPP/p25+SYN		7 2	0.496
6	tubulin + TPPP/p25+DJ-1	5 3	9.85408e-07		6	tubulin + TPPP/p25+DJ-1		7 5	0.60028			6	tubulin + TPPP/p25+DJ-1	5 3	9.85408e-07		6	tubulin + TPPP/p25+DJ-1		7 5	0.60028
7	tubulin + TPPP/p25 + SYN + DJ-1	5 4	2.07211e-06		7	tubulin + TPPP/p25 + SYN + DJ-1		7 6	0.99981			7	tubulin + TPPP/p25 + SYN + DJ-1	5 4	2.07211e-06		7	tubulin + TPPP/p25 + SYN + DJ-1		7 6	0.99981
		6 1	1.30766e-07											6 1	1.30766e-07
		6 2	0.7564											6 2	0.7564
		6 3	2.49312e-06											6 3	2.49312e-06
		6 4	5.28911e-06											6 4	5.28911e-06
		6 5	0.99595											6 5	0.99595
		7 1	1.10945e-07											7 1	1.10945e-07
		7 2	0.80964											7 2	0.80964
		7 3	2.14693e-06											7 3	2.14693e-06
		7 4	4.54261e-06											7 4	4.54261e-06
		7 5	0.99845											7 5	0.99845
		7 6	1											7 6	1
			One-way Anova						One-way Anova						One-way Anova						One-way Anova
			Tukey test						Tukey test						Tukey test						Tukey test
	SYN in the pellet (P)					DJ-1 in the pellet (P)		4 1	0.99547				SYN in the supernatant (S)					DJ-1 in the supernatant (S)		4 1	0.99547
	tubulin	3 1	0.86249			tubulin		6 1	0.97527				tubulin	3 1	0.86249			tubulin		6 1	0.97527
	TPPP/p25	5 1	0.94901			TPPP/p25		6 4	0.99771				TPPP/p25	5 1	0.94901			TPPP/p25		6 4	0.99771
1	SYN	5 3	0.99432			SYN		7 1	0.09024			1	SYN	5 3	0.99432			SYN		7 1	0.09024
	DJ-1	7 1	0.928		1	DJ-1		7 4	0.12958				DJ-1	7 1	0.928		1	DJ-1		7 4	0.12958
2	tubulin + TPPP/p25	7 3	0.54291		2	tubulin + TPPP/p25		7 6	0.17166			2	tubulin + TPPP/p25	7 3	0.54291		2	tubulin + TPPP/p25		7 6	0.17166
3	tubulin + SYN	7 5	0.67994		3	tubulin + SYN						3	tubulin + SYN	7 5	0.67994		3	tubulin + SYN
4	tubulin + DJ-1				4	tubulin + DJ-1						4	tubulin + DJ-1				4	tubulin + DJ-1
5	tubulin + TPPP/p25+SYN				5	tubulin + TPPP/p25+SYN						5	tubulin + TPPP/p25+SYN				5	tubulin + TPPP/p25+SYN
6	tubulin + TPPP/p25+DJ-1				6	tubulin + TPPP/p25+DJ-1						6	tubulin + TPPP/p25+DJ-1				6	tubulin + TPPP/p25+DJ-1
7	tubulin + TPPP/p25 + SYN + DJ-1				7	tubulin + TPPP/p25 + SYN + DJ-1						7	tubulin + TPPP/p25 + SYN + DJ-1				7	tubulin + TPPP/p25 + SYN + DJ-1
Figure 1C
ELISA
plate	DJ-1
	SYN 500 nM
dilution	TPPP/p25
antibody	anti-SYN
									One-way Anova
		microM	Absorbance	Absorbance	Absorbance	Absorbance	average	SD	Tukey test
		0	1.06317	0.93683	1	1	1	0.0446682
		1.25	0.865316	0.948749	0.705602	0.754386	0.818513	0.0948854	0.04305
		2.5	0.674613	0.688915	0.586412	0.817043	0.691746	0.0823043	0.00217

## Sheet: Fig3B
				TPPP/p25-SYN				+ DJ-1
		1		1.08684		1		0.590227
		2		1.46899		2		0.480282
		3		1.09197		3		0.654043
		4		1.38074		4		0.595857
		5		0.976864		5		0.194011
		6		0.834671		6		0.538379
		7		0.776515		7		0.592644
		8		1.45269		8		0.609917
		9		1.15823		9		0.453193
		10		0.839476		10		0.565821
		11		0.546603		11		0.652156
		12		0.920506		12		0.364618
		13		0.465897		13		0.298934
		14		0.913935		14		0.275198
		15		1.23165		15		0.399453
		16		0.51435		16		0.339128
		17		0.909232		17		0.201497
		18		0.989546		18		0.453679
		19		0.875754		19		0.381552
		20		0.784705		20		0.809528
		21		0.846173		21		0.417878
		22		0.900127		22		0.255986
		23		1.2194		23		0.160253
		24		1.05139		24		0.161696
		25		1.38982		25		0.761531
		26		0.81779		26		1.08014
		27		1.08614		27		0.522003
		28		0.922796		28		0.392437
		29		0.769418		29		0.53538
		30		0.990015		30		0.422927
		31		0.901214		31		0.290541
		32		1.16793		32		0.405026
		33		1.31698		33		0.28982
		34		1.11688		34		0.446729
		35		1.59006		35		0.827822
		36		1.59242		36		0.564034
		37		1.02694		37		0.630456
		38		1.59242		38		0.351521
		39		0.76732		39		0.252248
		40		0.670389		40		0.395191
		41		0.864907		41		0.248707
		42		1.5805		42		0.611244
		43		1.02269		43		0.650193
		44		0.841114		44		0.510857
		45		1.03964		45		0.318015
		46		0.813107		46		0.505218
		47		0.650549		47		0.508627
		48		0.50208		48		0.749663
		49		0.730619		49		0.807561
						50		0.48712
						51		0.375782
						52		0.38188
						53		0.308442
						54		0.449549
			average	1				0.472715
			SD	0.293708				0.189012
			One-way Anova
			Tukey test	1.24404e-08

## Sheet: Fig4B
	HeLa																					n	average	SD
	SYN/Actin
	SYN	1.05	0.95	1	1	1	1	1	1	1	1	1	1	1	1	1						15	1	0.0182574
	MIX	1.48995	1.23826	1.19608	1.03299	1.26363	1.14539	1.19038	1.20331	1.49141	0.961866	1.3663	1.27749	1.03113	1.83541	1.11442						15	1.25587	0.214263
	DJ-1 SYN	1	1	1	1	1	1	1	1.05525													8	1.00691	0.0182715
	DJ-1 MIX	1.04946	0.556028	1.21615	1.2783	0.840263	0.793259	0.673321														7	0.915255	0.253105
	TPPP/p25/Actin
	TPPP/p25	1	1	1	1.05	0.95	1	1.05	0.95	1	1	1	1	1	1	1						15	1	0.0258199
	MIX	1.05648	0.970461	0.994567	1.18461	1.17986	1.07382	1.18809	0.875023	0.52687	1.13549	0.63421	0.718919	0.429963	0.66267	0.449914						15	0.872063	0.268055
	DJ-1 TPPP/p25	1	1	1	1	1																5	1	0
	DJ-1 MIX	0.577503	0.4778	0.984292	0.628341	0.590587	0.635629															6	0.649025	0.158567
				Kruskal-Wallis						Kruskal-Wallis
				p=1.69E-02						p=1.46E-02
	MIX SYN			0.000439		MIX TPPP/p25				0.119359
	DJ-1 SYN SYN			1		DJ-1 TPPP/p25 TPPP/p25				1
	DJ-1 SYN MIX			0.016097		DJ-1 TPPP/p25 MIX				1
	DJ-1 MIX SYN			1		DJ-1 MIX TPPP/p25				0.011361
	DJ-1 MIX MIX			0.009815		DJ-1 MIX MIX				0.119359
	DJ-1 MIX DJ-1 SYN			1		DJ-1 MIX DJ-1 TPPP/p25				0.067477

## Sheet: FigS2BCD
					Fig. S2C			Fig. S2C			Fig. S2B		Fig. S2B				Fig. S2D		Fig. S2D
					SYN-SYN			+ DJ-1			TPPP/p25-SYN		empty Venus + mCherry				SYN-SYN		empty Venus + mCherry
				1	1.99748		1	0.695626		1	1.01836	1	0.104491			1	1.37777	1	0.162196
				2	1.49876		2	0.705743		2	1.12686	2	0.114983			2	1.37777	2	0.0689532
				3	0.717806		3	0.301778		3	0.805915	3	0.296191			3	0.973773	3	0.0774143
				4	1.35243		4	0.566144		4	0.757495	4	0.326918			4	1.13776	4	0.0980565
				5	1.4711		5	0.252764		5	1.12602	5	0.357061			5	1.36175	5	0.0947012
				6	0.810203		6	0.321919		6	1.10474	6	0.245514			6	1.23578	6	0.0710928
				7	0.918944		7	0.541248		7	1.0148	7	0.180173			7	0.815006	7	0.15461
				8	0.612705		8	0.644431		8	1.08501	8	0.311371			8	1.37691	8	0.0955036
				9	0.506508		9	0.458079		9	1.00893	9	0.305182			9	1.00819	9	0.131731
				10	0.625626		10	0.61722		10	1.04027	10	0.291871			10	0.867215	10	0.0795053
				11	0.72815		11	0.334199		11	0.837834	11	0.326401			11	0.81567	11	0.0956738
				12	0.775853		12	0.357936		12	0.709638	12	0.22553			12	0.682448	12	0.11014
				13	0.730465		13	0.24958		13	1.19163	13	0.107844			13	0.635151	13	0.12361
				14	0.802554		14	0.354139		14	1.01257	14	0.158488			14	0.529549	14	0.161952
				15	1.11042		15	0.410908		15	1.17624	15	0.094649			15	1.11401	15	0.139608
				16	1.94545		16	0.483109		16	0.939648	16	0.247565			16	1.36125	16	0.233191
				17	0.91168		17	0.504556		17	1.1216	17	0.166662			17	0.604905	17	0.281624
				18	0.483863		18	0.199441		18	0.549664	18	0.249334			18	0.630255	18	0.154342
				19	1.41133		19	0.475738		19	1.18085	19	0.280561			19	1.00263	19	0.208805
				20	0.827932		20	0.381502		20	1.0663	20	0.0460734			20	0.743848	20	0.108973
				21	0.742317		21	0.640958		21	0.83016	21	0.0560821			21	0.928096	21	0.105813
				22	0.538057		22	0.293235		22	0.945242	22	0.104991			22	1.15951	22	0.0780708
				23	0.577381		23	0.252157		23	1.11119	23	0.355609			23	1.32909	23	0.200854
				24	1.22429		24	0.69935		24	1.04789	24	0.351756			24	1.07232	24	0.218652
				25	1.51317		25	0.127818		25	1.16458	25	0.106026			25	1.15502	25	0.182254
				26	0.982613		26	0.27015		26	0.927013	26	0.224012			26	1.04028	26	0.12891
				27	0.684498		27	0.356465		27	1.09958	27	0.221109			27	0.86762	27	0.0465361
				28	0.815979		28	0.615666		28	0.931193	28	0.0403684			28	0.998233	28	0.0467306
				29	0.449507		29	0.354767		29	0.757242	29	0.225229			29	0.528673	29	0.0563345
				30	0.652246		30	0.448297		30	0.808937	30	0.117869			30	1.26952	30	0.227259
				31	0.553546		31	0.145557		31	0.475947	31	0.0980853					31	0.201219
				32	0.654403		32	0.466375		32	1.88461	32	0.334481
				33	0.794903		33	0.395337		33	0.85833	33	0.219202
				34	0.809154		34	0.993688		34	0.881617	34	0.0597338
				35	0.810922		35	0.631028		35	0.625861	35	0.137205
				36	1.00525		36	0.617618		36	0.795425	36	0.0935221
				37	0.423019		37	0.241463		37	0.79726	37	0.107914
				38	1.69993		38	0.377428		38	0.632333	38	0.125315
				39	1.28186		39	0.334738		39	0.807636	39	0.0697691
				40	2.43567		40	0.227459		40	0.638005	40	0.1941
				41	0.562387		41	1.32741		41	1.4191	41	0.06693
				42	0.389282		42	0.336605		42	0.997651	42	0.0970077
				43	1.26584		43	0.636714		43	1.5693	43	0.164219
				44	2.00045		44	0.434039		44	1.77139	44	0.373667
				45	1.32458		45	0.437858		45	1.10399	45	0.193762
				46	0.789987		46	0.570089		46	0.741362	46	0.150557
				47	0.832141		47	0.383115		47	1.3007	47	0.131864
				48	1.06975		48	0.0809685		48	1.20211	48	0.0899802
				49	0.959237		49	0.0805441				49	0.116966
				50	1.00174		50	0.340679				50	0.326301
				51	0.948876		51	0.808581				51	0.0614204
				52	0.501703		52	0.833534				52	0.229041
				53	1.08053		53	0.232975				53	0.206581
				54	2.30058		54	0.147848				54	0.103361
				55	1.08495		55	0.290858				55	0.101252
							56	0.407304				56	0.222997
							57	0.291962				57	0.264768
							58	0.513564				58	0.0298247
							59	0.304523				59	0.20495
							60	0.291792				60	0.177374
							61	0.316914				61	0.0859043
							62	0.385322				62	0.168267
							63	0.351203				63	0.161801
							64	0.322771				64	0.190558
							65	0.144453				65	0.201914
							66	0.161852				66	0.138582
							67	0.234758				67	0.296589
							68	0.492431				68	0.144654
							69	0.685856				69	0.124724
							70	0.291962				70	0.212962
							71	0.284748				71	0.0468032
							72	0.241972				72	0.0562201
							73	0.45636				73	0.110472
							74	0.158372				74	0.318093
							75	0.165162				75	0.106902
							76	1.53628				76	0.170262
							77	0.315047				77	0.144486
							78	0.881741				78	0.242786
							79	0.155487				79	0.0812942
							80	0.22296				80	0.117837
												81	0.470084
												82	0.133888
												83	0.157079
												84	0.190727
												85	0.095293
												86	0.116263
												87	0.102742
				average	1			0.423778			1		0.176773				1		0.133688
				SD	0.478483			0.252556			0.280424		0.0942039				0.272841		0.061523
				One-way Anova
				Tukey test				3.54691e-08					3.54691e-08						2.54629e-08

## Sheet: FigS3B
	SH-SY5Y										n	average	SD
	SYN/Actin
	SYN	1	1	1	1	1	1	1	1		8	1	5.55112e-17
	MIX	1.13605	1.54	1.51	1.14301	2.13063	1.19034				6	1.44167	0.349945
	DJ-1 SYN	1	1	1	1	1	1	1	0.85461		8	0.981826	0.0480831
	DJ-1 MIX	0.766246	0.643404	0.873021	1.25508	1.1	0.92	0.860251	0.907681		8	0.91571	0.17699
	TPPP/p25/Actin
	TPPP/p25/Actin	1	1	1	1	1	1				6	1	6.40988e-17
	MIX	0.86	0.623351	0.675267	1.13053	1.15669	1.01423				6	0.910012	0.208216
	DJ-1 TPPP/p25	1	1	1	1	1	1.08	1			7	1.01143	0.0279942
	DJ-1 MIX	0.835085	0.77668	0.868683	0.93	0.6	1.02581	0.99048			7	0.860963	0.133443
				Kruskal-Wallis						Kruskal-Wallis
				p= 8.46E-04						not significant (p=0.129)
	MIX SYN			0.041903		MIX TPPP/p25
	DJ-1 SYN SYN			1		DJ-1 TPPP/p25 TPPP/p25
	DJ-1 SYN MIX			0.014441		DJ-1 TPPP/p25 MIX
	DJ-1 MIX SYN			1		DJ-1 MIX TPPP/p25
	DJ-1 MIX MIX			0.000446		DJ-1 MIX MIX
	DJ-1 MIX DJ-1 SYN			1		DJ-1 MIX DJ-1 TPPP/p25

## Sheet: TableS1
		TPPP/p25-DJ-1			SYN-DJ-1				mVenus DJ-1
		Mean Intensity green	Mean Intensity red		Mean Intensity green	Mean Intensity red			Mean Intensity green	Mean Intensity red
		56.5	48		80.8	34.1			28.7	9
		40.9	65		33.7	64.3			7.4	26.4
		95.4	130.2		88.5	65.6			41.9	38.3
		53.8	46.8		64	26.6			25.6	9.1
		39.3	76.4		35.1	62.3			4.1	24.4
		96.2	150.9		62.4	61.3			82	73.3
		32.7	27		83.1	23.5			21.8	10.4
		23.1	58.1		21.3	60.5			8.4	32
		56.8	121.8		87.1	62.6			34.4	41.9
		34.6	24.1
		24.2	37.1
		66.4	80.6
		33.5	24.6
		24.1	39.2
		60.8	89
	average	49.22	67.92		61.7778	51.2			28.2556	29.4222
	SD	23.5145	40.1234		25.777	17.6263			23.9113	20.5933
		SYN-SYN			TPPP/p25-SYN
		Mean Intensity green	Mean Intensity red		Mean Intensity green	Mean Intensity red
		43.9	20.9		25.3	14.7
		22.1	42.2		12.3	43.5
		51.3	44.8		39.6	73.8
		46.1	18.2		65.5	83.2
		18.9	41.6		57.7	77.5
		56	44.2		62.4	78.6
		38.2	20.5		55.7	77.2
		20.8	47.4		60.1	109.1
		39.8	49.2		49.5	63.3
		38.6	19.6		72.8	85.2
		20.1	43.1		58.7	72.9
		40.1	46.9		52.2	59.5
		44.3	22.9		72.6	43.9
		19.6	49.5		51.6	86
		50.3	56.8		77.2	96
		59.9	35		70	47
		31.9	70.2		42.5	79.3
		59.5	65		74.4	94.9
		48.7	12.7		73.2	50.8
		12.4	52.7		43.7	79.4
		48.8	52.9		76.7	93.4
		28.8	19.5		72.3	48.9
		9.5	45.3		40.7	79.7
		31.6	48.2		72.8	88.5
		27.5	22.1		71.8	52.8
		8.3	48.2		48.2	100.7
		30.7	50.6		73.4	121.2
		37.3	22.6		31.9	77.9
		10.5	44.6		73.1	49.3
		52.9	59.3		53.1	80.5
		38.4	16.9		84.5	98.7
		11.6	39.3		70.3	50.7
		51.2	48.1		48.1	75
		33.3	15.1		76.4	94.7
		10.4	41.1		68.5	50.8
		37	44		36.1	69.6
		28.3	19.7		69	73
		10.5	45.8
		28.8	44.5
		33.2	23.3
		9.7	51.7
		45.4	72.3
		39.9	21.8
		9.1	50.3
		39.4	60.4
	average	32.7689	40.2444		59.0243	73.5459
	SD	15.285	15.7436		16.7582	21.7269
		Pearson's correlation coefficient, R	TPPP/p25-DJ-1	SYN-DJ-1	mVenus DJ-1	SYN-SYN	TPPP/p25-SYN
			0.91	0.1	0.33	-0.05	0.58
			0.83	0.01	0.34	0.1	0.3
			0.74	-0.06	0.21	0.12	0.34
			0.73			0.08	0.38
			0.72			0.06	0.19
						0.01	0.24
						0.06	0.52
						0.09	0.45
						0.02	0.35
						0.3	0.23
		average	0.786	0.0166667	0.293333	0.079	0.358
		SD	0.0820366	0.0802081	0.0723418	0.0923099	0.127698
		Pearson corr. R		Mean intensity of green (AU)		Mean intensity of red (AU)
		average	SD	average	SD	average	SD
	TPPP/p25-DJ-1	0.786	0.0820366	49.22	23.5145	67.92	40.1234
	SYN-DJ-1	0.0166667	0.0802081	61.7778	25.777	51.2	17.6263
	mVenus DJ-1	0.293333	0.0723418	28.2556	23.9113	29.4222	20.5933
	SYN-SYN	0.079	0.0923099	32.7689	15.285	40.2444	15.7436
	TPPP/p25-SYN	0.358	0.127698	59.0243	16.7582	73.5459	21.7269
